# Supplementary material for: Parvovirus dark matter in the cloaca of wild birds
Source: Gigascience. 2023 Feb 3;12:giad001. doi: 10.1093/gigascience/giad001 (PMC9896142; doi:10.1093/gigascience/giad001)
Supplement: giad001_Supplemental_Figures_and_Tables [file giad001_supplemental_figures_and_tables.zip]

Archive with 5 entries (5 files):
- Supplementary Fig.1 .jpg
- Supplementary Fig.2 .jpg
- Supplementary Fig.3.jpg
- Supplementary Table 2.xlsx
- Supplementary_Table_1.csv
