# Supplementary material for: Parvovirus dark matter in the cloaca of wild birds
Source: Gigascience. 2023 Feb 3;12:giad001. doi: 10.1093/gigascience/giad001 (PMC9896142; doi:10.1093/gigascience/giad001)
Supplement: giad001_Supplemental_Figures_and_Tables [file giad001_supplemental_figures_and_tables.zip › Supplementary Table 2.xlsx]

## Sheet: Sheet1
Virus strain name	GenBank No.	Classification	Blastx hits on known protein and viruse	Query Cover	E-value	Persent Identity	Accession Length	Accession numbers of best match
gbt104par01	MW046508	Densovirinae	NS1 [Helicoverpa armigera densovirus]	1	0	0.9985	669	YP_004678720.1
wag171par017	MW046541	Densovirinae	Putative nonstructural protein NS1 [Acheta domestica densovirus]	0.98	0	0.934	576	YP_227600.1
stc111par01	MW046510	Densovirinae	nonstructural protein NS1 [Danaus plexippus plexippus iteravirus]	1	0	0.883	752	YP_009021036.1
coa196par03	MW046427	Densovirinae	nonstructural protein [Bat associated densovirus]	0.99	0	0.8679	532	QOR29557.1
cra70par025	MW046451	Parvo-like virus	hypothetical protein 1 [Forsythia suspensa parvo-like virus]	1	0	0.844	391	QKK82938.1
fmg67par054	MW046475	Parvo-like virus	hypothetical protein 1 [Forsythia suspensa parvo-like virus]	1	0	0.844	391	QKK82938.1
coa197par01	MW046345	Densovirinae	nonstructural protein [Periplaneta fuliginosa densovirus]	1	3e-156	0.7664	538	NP_051020.1
cra70par052	MW046496	Parvo-like virus	hypothetical protein 2 [Trichosanthes kirilowii parvo-like virus]	0.98	0	0.7577	392	QKK82950.1
fmg67par077	MW046374	Parvo-like virus	hypothetical protein 1 [Forsythia suspensa parvo-like virus]	0.96	0	0.7455	391	QKK82940.1
fmg67par02	MW046481	Parvo-like virus	hypothetical protein 1 [Forsythia suspensa parvo-like virus]	0.99	0	0.7385	391	QKK82940.1
eag209par0127	MW046576	Parvo-like virus	hypothetical protein 1 [Forsythia suspensa parvo-like virus]	0.99	0	0.7256	391	QKK82940.1
rtr167par05	MW046537	Parvo-like virus	hypothetical protein 2 [Trichosanthes kirilowii parvo-like virus]	0.98	0	0.7235	392	QKK82950.1
rtr167par08	MW046538	Parvo-like virus	hypothetical protein 2 [Trichosanthes kirilowii parvo-like virus]	0.98	0	0.6985	392	QKK82950.1
fmg67par029	MW046476	Parvo-like virus	hypothetical protein 2 [Trichosanthes kirilowii parvo-like virus]	0.98	0	0.6897	392	QKK82950.1
fmg67par0119	MW046343	Parvo-like virus	replication protein [Parvo-like hybrid virus UC4]	0.99	0	0.6889	392	AGV22428.1
bpk205par01	MW046587	Parvo-like virus	hypothetical protein 2 [Trichosanthes kirilowii parvo-like virus]	0.98	0	0.6769	392	QKK82950.1
cra70par23	MW046457	Parvo-like virus	hypothetical protein 2 [Trichosanthes kirilowii parvo-like virus]	0.98	0	0.6761	392	QKK82950.1
wsk72par01	MW046581	Parvo-like virus	hypothetical protein 2 [Trichosanthes kirilowii parvo-like virus]	0.98	0	0.6752	392	QKK82950.1
cra70par065	MW046450	Parvo-like virus	hypothetical protein 2 [Trichosanthes kirilowii parvo-like virus]	0.98	0	0.6718	392	QKK82950.1
sto73par0370	MW046342	Parvo-like virus	hypothetical protein 2 [Lactuca sativa parvo-like virus]	0.99	0	0.6684	392	QKK82953.1
wig220par02	MW046577	Dependoparvovirus	Rep [Murine adeno-associated virus 1]	0.99	0	0.6667	572	AWB14637.1
eph225par03	MW046518	Parvo-like virus	hypothetical protein 2 [Trichosanthes kirilowii parvo-like virus]	0.98	0	0.6641	392	QKK82950.1
cra70par016	MW046453	Parvo-like virus	hypothetical protein 2 [Trichosanthes kirilowii parvo-like virus]	0.98	0	0.6607	392	QKK82950.1
bpk205par04	MW046350	Parvo-like virus	putative replication protein [Phytophthora parasitica virus]	0.97	0	0.6607	398	YP_009142780.1
par078par01	MW046513	Hamaparvovirinae	NS1 protein [Avian chapparvovirus]	1	0	0.6567	668	QEJ80802.1
ybw116par022	MW046588	Bidnaviridae	TPA: NS1 [False wolf spider monodnaparvovirus]	0.99	3e-160	0.6561	344	DAC81438.1
bls219par011	MW046420	Hamaparvovirinae	nonstructural protein 1 [Chestnut teal chaphamaparvovirus 2]	0.99	0	0.6552	667	QMI57833.1
cra70par021	MW046452	Parvo-like virus	hypothetical protein 2 [Trichosanthes kirilowii parvo-like virus]	0.98	0	0.6547	392	QKK82950.1
cra71par034	MW046535	Densovirinae	NS1 [Ambidensovirus sp.]	0.99	0	0.6542	610	QGZ11177.1
fmg67par088	MW046474	Parvo-like virus	putative replication protein [Phytophthora parasitica virus]	0.96	3e-179	0.6528	398	YP_009142780.1
bls219par05	MW046575	Hamaparvovirinae	nonstructural protein 1 [Chestnut teal chaphamaparvovirus 1]	1	0	0.6513	673	QMI57829.1
cra70par04	MW046412	Parvo-like virus	putative replication protein [Phytophthora parasitica virus]	0.97	0	0.6513	398	YP_009142780.1
par082par01	MW046569	Hamaparvovirinae	NS1 protein [Psittacara leucophthalmus chapparvovirus]	0.99	0	0.6486	659	QEJ80805.1
fmg67par08	MW046479	Parvo-like virus	putative replication protein [Phytophthora parasitica virus]	0.91	2e-176	0.6451	398	YP_009142780.1
fmg67par025	MW046477	Parvo-like virus	hypothetical protein 2 [Trichosanthes kirilowii parvo-like virus]	0.98	0	0.6401	392	QKK82950.1
bls219par046	MW046371	Hamaparvovirinae	nonstructural protein 1 [Pacific black duck chaphamaparvovirus]	0.99	0	0.6286	560	QMI57790.1
bun91par06	MW046418	Parvo-like virus	hypothetical protein 2 [Lactuca sativa parvo-like virus]	0.99	0	0.6282	392	QKK82953.1
par082par04	MW046364	Hamaparvovirinae	NS1 protein [Avian chapparvovirus]	1	0	0.6265	668	QEJ80802.1
swn66par02	MW046458	Parvo-like virus	putative replication protein [Phytophthora parasitica virus]	0.98	1e-168	0.6118	398	YP_009142780.1
swn66par028	MW046583	Parvoviridae sp.	putative replication protein [Phytophthora parasitica virus]	0.98	1e-168	0.6118	398	YP_009142780.1
pst217par03	MW046504	Aveparvovirus	nonstructural protein [Pigeon parvovirus A]	0.95	0	0.6115	631	AGW95844.1
par083par019	MW046380	Aveparvovirus	nonstructural protein 1 [Red-crowned crane parvovirus]	1	0	0.6068	680	YP_009552825.1
bls219par015	MW046368	Hamaparvovirinae	nonstructural protein 1 [Chestnut teal chaphamaparvovirus 1]	0.99	0	0.5997	673	QMI57829.1
wag88par023	MW046502	Parvo-like virus	hypothetical protein 2 [Lactuca sativa parvo-like virus]	0.93	3e-172	0.5974	392	QKK82953.1
fmg67par012	MW046478	Parvo-like virus	replication protein [Parvo-like hybrid virus UC4]	0.98	2e-173	0.5954	392	AGV22428.1
wag171par010	MW046543	Bidnaviridae	TPA: nS1 [Dog feces bidnaparvovirus]	0.97	6e-77	0.5916	261	DAC81758.1
fmg67par058	MW046375	Parvo-like virus	hypothetical protein 2 [Lactuca sativa parvo-like virus]	0.95	2e-173	0.5885	392	QKK82953.1
ltt192par07	MW046567	Densovirinae	nonstructural protein NS-1 [Culex pipiens densovirus]	0.93	0	0.5845	548	YP_002887625.1
par084par07	MW046511	Dependoparvovirus	rep protein [Avian adeno-associated virus strain DA-1]	0.93	0	0.5835	663	YP_077182.1
war203par01	MW046517	Densovirinae	nonstructural protein NS-1 [Culex pipiens densovirus]	0.99	0	0.5738	548	YP_002887625.1
dwbr110par02	MW046472	Bidnaviridae	TPA: nS1 [Dog feces bidnaparvovirus]	0.94	3e-84	0.5734	261	DAC81758.1
bls219par022	MW046369	Hamaparvovirinae	nonstructural protein 1 [Chestnut teal chaphamaparvovirus 1]	1	0	0.571	673	QMI57829.1
swa134par04	MW046570	Densovirinae	nonstructural protein NS-1 [Culex pipiens densovirus]	0.96	0	0.5696	548	YP_002887625.1
coa195par038	MW046348	Densovirinae	nonstructural protein NS-1 [Culex pipiens densovirus]	0.96	0	0.5678	548	YP_002887625.1
rtr167par01	MW046540	Densovirinae	NS1 [Ambidensovirus sp.]	0.99	0	0.5605	610	QGZ11177.1
par083par024	MW046378	Parvo-like virus	hypothetical protein 2 [Lactuca sativa parvo-like virus]	0.99	3e-163	0.5593	392	QKK82953.1
rfb94par03	MW046509	Densovirinae	NS1 [Ambidensovirus sp.]	0.99	0	0.5585	610	QGZ11177.1
swa134par011	MW046572	Densovirinae	putative non-structural protein [Dysaphis plantaginea densovirus]	0.96	3e-92	0.5574	710	ACG50803.1
dar170par012	MW046341	Densovirinae	putative non-structural protein [Dysaphis plantaginea densovirus]	0.94	0	0.5494	710	YP_009362129.1
swa134par017	MW046573	Densovirinae	nonstructural protein NS-1 [Culex pipiens densovirus]	0.96	0	0.5487	548	YP_002887625.1
rob114par01	MW046539	Densovirinae	NS1 [Ambidensovirus sp.]	0.99	0	0.5463	610	QGZ11177.1
fmg67par043	MW046373	Parvo-like virus	hypothetical protein 2 [Lactuca sativa parvo-like virus]	0.98	1e-159	0.545	392	QKK82953.1
coa195par037	MW046344	Densovirinae	nonstructural protein NS-1 [Culex pipiens densovirus]	0.98	0	0.545	548	YP_002887625.1
coa196par02	MW046442	Bidnaviridae	TPA: nS1 [Dog feces bidnaparvovirus]	0.76	2e-86	0.5439	261	DAC81758.1
wag54par010	MW046546	Bidnaviridae	TPA: NS1 [False wolf spider monodnaparvovirus]	0.98	1e-124	0.543	344	DAC81438.1
plw156par01	MW046514	Densovirinae	nonstructural protein NS1 [Helicoverpa armigera densovirus]	0.62	2e-56	0.5344	545	AFK91980.1
eag206par074	MW046524	Densovirinae	NS1 [Ambidensovirus sp.]	0.98	0	0.5306	610	QGZ11177.1
hbll69par071	MW046340	Densovirinae	NS1 [Ambidensovirus sp.]	0.97	0	0.5294	610	QGZ11177.1
tom152par01	MW046431	Bidnaviridae	TPA: nS1 [Dog feces bidnaparvovirus]	0.82	3e-86	0.5253	261	DAC81758.1
rbu21par01	MW046415	Densovirinae	nonstructural protein NS1 [Diatraea saccharalis densovirus]	0.86	2e-169	0.5212	545	NP_046813.1
bls219par031	MW046370	Hamaparvovirinae	nonstructural protein 1 [Chestnut teal chaphamaparvovirus 1]	0.99	0	0.5202	673	QMI57829.1
cra70par044	MW046411	Parvo-like virus	hypothetical protein 2 [Lactuca sativa parvo-like virus]	0.99	2e-143	0.5165	392	QKK82953.1
par085par04	MW046460	Aveparvovirus	nonstructural protein [Pigeon parvovirus A]	0.98	0	0.5096	631	AGW95844.1
dwb62par01	MW046473	Bidnaviridae	TPA: nS1 [Dog feces bidnaparvovirus]	0.77	4e-83	0.5077	261	DAC81758.1
plw155par06	MW046390	Hamaparvovirinae	NS1 [Chapparvovirus sp.]	0.53	7e-128	0.5073	655	QID88579.1
coa197par07	MW046441	Hamaparvovirinae	NS1 [Chapparvovirus sp.]	0.62	2e-127	0.5049	655	QID88579.1
wpk139par017	MW046419	Hamaparvovirinae	nonstructural protein 1 [Peafowl parvovirus 2]	1	0	0.5045	665	QGJ83204.1
rfb198par01	MW046468	Bidnaviridae	TPA: nS1 [Dog feces bidnaparvovirus]	0.85	7e-77	0.4902	261	DAC81758.1
wag171par015	MW046616	Densovirinae	NS1 [Lupine feces-associated densovirus 2]	0.95	4e-146	0.4809	475	ASM93489.1
par076par05	MW046445	Hamaparvovirinae	NS [Avian chapparvovirus]	1	0	0.4785	670	QKX49056.1
swn66par07	MW046623	Hamaparvovirinae	nonstructural protein 1 [Peafowl parvovirus 2]	0.98	0	0.4772	665	QGJ83204.1
swn66par011	MW046624	Hamaparvovirinae	nonstructural protein 1 [Peafowl parvovirus 2]	0.99	0	0.4672	665	QGJ83204.1
spa143par01	MW046351	Densovirinae	hypothetical protein [Junonia coenia densovirus]	0.98	7e-161	0.4664	545	NP_694824.1
bls219par07	MW046459	Hamaparvovirinae	nonstructural protein 1 [Chestnut teal chaphamaparvovirus 1]	0.99	0	0.4604	673	QMI57829.1
lib43par05	MW046416	Hamaparvovirinae	nonstructural protein 1 [Peafowl parvovirus 2]	1	0	0.4597	665	QGJ83204.1
dwb110par019	MW046392	Hamaparvovirinae	NS1 [Chapparvovirus sp.]	0.71	7e-124	0.4528	655	QID88579.1
hbll69par0111	MW046422	Densovirinae	NS1 [uncultured densovirus]	0.8	4e-83	0.4517	559	QOD39525.1
brs136par03	MW046639	Densovirinae	hypothetical protein [Clinch densovirus 1]	0.85	2e-74	0.4498	539	QNL09581.1
rfb200par029	MW046614	Densovirinae	nonstructural protein [Periplaneta fuliginosa densovirus]	0.88	1e-131	0.449	538	NP_051020.1
cra193par08	MW046396	Densovirinae	nonstructural protein [Periplaneta fuliginosa densovirus]	0.89	8e-131	0.4469	538	NP_051020.1
ybw116par02	MW046599	Densovirinae	nonstructural protein 1 [Haematobia irritans densovirus]	0.87	1e-149	0.4458	633	QCH41361.1
war203par010	MW046516	Densovirinae	nonstructural protein NS1 [Pseudoplusia includens densovirus]	0.91	1e-83	0.4455	554	YP_007003823.1
rob181par01	MW046615	Densovirinae	NS1 [Lupine feces-associated densovirus 2]	0.94	1e-90	0.4428	475	ASM93489.1
plw155par016	MW046389	Hamaparvovirinae	NS1 [Chapparvovirus sp.]	0.7	6e-120	0.4417	655	QID88579.1
rfb93par01	MW046470	Bidnaviridae	Dog feces bidnaparvovirus	0.89	2e-63	0.4403	261	DAC81758.1
rbf112par01	MW046455	Bidnaviridae	TPA: nS1 [Dog feces bidnaparvovirus]	0.91	2e-64	0.4395	261	DAC81758.1
bfb97par014	MW046629	Bidnaviridae	DNA polymerase B [Vesanto virus]	0.99	0	0.4392	1083	QKT21495.1
swa134par027	MW046622	Bidnaviridae	DNA polymerase B [Vesanto virus]	0.99	0	0.4373	1083	QKT21476.1
cra70par027	MW046636	Hamaparvovirinae	nonstructural protein 1 [Peafowl parvovirus 2]	1	0	0.4372	665	QGJ83204.1
brb141par05	MW046635	Densovirinae	nonstructural protein NS1 [Densovirinae sp.]	0.5	5e-62	0.4325	562	QJI53739.1
ybw132par03	MW046601	Densovirinae	nonstructural protein [Bat associated densovirus]	0.72	2e-144	0.4314	767	QOR29559.1
rfb198par068	MW046612	Densovirinae	putative NS1 protein [Tetranychus urticae-associated ambidensovirus]	0.99	2e-80	0.4308	543	QBO56618.1
brs113par013	MW046638	Densovirinae	putative nonstructural protein [Planococcus citri densovirus]	0.55	5e-113	0.4256	568	NP_694843.1
ybw116par017	MW046600	Densovirinae	putative nonstructural protein NS1 [Diaphorina citri densovirus]	0.9	1e-116	0.4209	679	YP_009256211.1
wag171par045	MW046433	Densovirinae	nonstructural protein [Bat associated densovirus]	0.76	1e-142	0.4195	767	QOR29559.1
war203par019	MW046421	Densovirinae	NS1 [uncultured densovirus]	0.98	1e-63	0.4138	564	QOD39502.1
coa195par0277	MW046428	Densovirinae	putative NS1 [Bombus cryptarum densovirus]	0.7	1e-108	0.4053	612	YP_009552708.1
wag171par020	MW046446	Parvoviridae sp.	nonstructural protein NS1 [Syngnathus scovelli chapparvovirus]	0.2	1e-17	0.4	807	QGW62413.1
thr95par015	MW046463	Parvoviridae sp.	NS1 [Turkey parvovirus TP1-2012/HUN]	0.23	5e-20	0.3971	659	AHF54687.1
ybb117par024	MW046626	Densovirinae	hypothetical protein [Clinch densovirus 1]	0.88	7e-105	0.3897	539	QNL09581.1
gbt105par023	MW046464	Parvoviridae sp.	NS1 [Turkey parvovirus TP1-2012/HUN]	0.22	3e-20	0.3893	659	AHF54687.1
rob114par03	MW046438	Bidnaviridae	putative protein 2 [Vesanto virus]	0.47	5e-31	0.3882	455	AQN78644.1
war204par013	MW046606	Bidnaviridae	putative protein 2 [Vesanto virus]	0.47	6e-31	0.3882	455	AQN78644.1
thr106par01	MW046618	Bidnaviridae	putative protein 2 [Vesanto virus]	0.47	6e-31	0.3882	455	AQN78644.1
rfb200par03	MW046613	Densovirinae	NS1 [Lupine feces-associated densovirus 2]	0.89	4e-111	0.3882	475	ASM93489.1
rfb198par014	MW046611	Densovirinae	hypothetical protein [Clinch densovirus 1]	0.91	7e-93	0.3881	539	QNL09581.1
thr95par022	MW046382	Parvoviridae sp.	nonstructural protein 1 [Chaphamaparvovirus gyb-MR2/2015/HUN]	0.25	5e-22	0.3851	676	QPN96884.1
gbt104par09	MW046465	Parvoviridae sp.	nonstructural protein 1 [Chaphamaparvovirus gyb-MR2/2015/HUN]	0.24	5e-18	0.3824	676	QPN96884.1
bfb129par08	MW046630	Densovirinae	non-structural protein 1 [Diaphorina citri densovirus]	0.79	6e-96	0.3779	447	ALV85426.1
rbf133par0101	MW046634	Bidnaviridae	TPA: NS1 [False wolf spider monodnaparvovirus]	0.82	4e-36	0.3761	344	DAC81438.1
bfb14par05	MW046627	Densovirinae	putative NS1 [Bombus cryptarum densovirus]	0.58	2e-74	0.3728	612	YP_009552708.1
gbt104par06	MW046591	Parvoviridae sp.	nonstructural protein 1 [Peafowl parvovirus 1]	0.23	1e-16	0.3716	665	QGJ83201.1
rfb92par011	MW046608	Densovirinae	Non-structural ORFs [Ambidensovirus sp.]	0.79	2e-102	0.3715	614	AWV66973.1
plw155par08	MW046602	Hamaparvovirinae	non-structure protein 1 [Mosquito densovirus HB-3]	0.94	2e-143	0.3708	791	AJI02597.1
brs136par01	MW046440	Bidnaviridae	TPA: NS1 [Tasmanian devil feces bidnavirus 1]	0.97	4e-46	0.368	286	DAC80329.1
brs136par07	MW046439	Densovirinae	nonstructural protein [Melipona quadrifasciata densovirus]	0.99	2e-77	0.3651	534	QCE20585.1
rfb198par053	MW046467	Parvoviridae sp.	nonstructural protein [Porcine parvovirus 7]	0.23	3e-16	0.3611	672	QBA84905.1
rfb198par011	MW046610	Densovirinae	putative NS1 [Bombus cryptarum densovirus]	0.76	6e-98	0.3559	612	YP_009552708.1
dar170par016	MW046425	Densovirinae	NS1 [uncultured densovirus]	0.96	8e-99	0.3542	564	QOD39502.1
gbt105par04	MW046617	Densovirinae	Non-structural ORFs [Ambidensovirus sp.]	0.69	1e-92	0.3526	614	AWV66973.1
sbr121par025	MW046447	Hamaparvovirinae	NS1 [Chapparvovirus sp.]	0.43	3e-54	0.3507	655	QID88579.1
dar170par093	MW046423	Densovirinae	putative NS1 [Bombus cryptarum densovirus]	0.74	5e-91	0.3482	612	YP_009552708.1
dth149par06	MW046619	Densovirinae	nonstructural protein [Melipona quadrifasciata densovirus]	0.84	2e-98	0.3454	534	QCE20585.1
thr95par033	MW046598	Parvoviridae sp.	nonstructural protein [Chicken parvovirus]	0.44	1e-17	0.3452	694	AQR59125.1
stc111par022	MW046607	Densovirinae	putative nonstructural protein NS1 [Diaphorina citri densovirus]	0.77	3e-85	0.3452	679	YP_009256211.1
rfb94par015	MW046609	Densovirinae	Non-structural ORFs [Ambidensovirus sp.]	0.66	2e-68	0.342	614	AWV66973.1
thr95par020	MW046597	Parvoviridae sp.	TPA: NS1 [Abeoforma parvovirus]	0.46	2e-29	0.3418	212	DAC80331.1
wag171par01	MW046435	Densovirinae	Non-structural ORFs [Ambidensovirus sp.]	0.83	2e-84	0.3396	614	AWV66973.1
wiw119par01	MW046604	Densovirinae	Non-structural ORFs [Ambidensovirus sp.]	0.83	2e-84	0.3396	614	AWV66973.1
thr15par03	MW046595	Bidnaviridae	TPA: NS1 [Tasmanian devil feces monodnaparvovirus 2]	0.81	1e-40	0.3391	297	DAC81433.1
brb25par011	MW046454	Hamaparvovirinae	NS1 [Tasmanian devil-associated chapparvovirus 4]	0.68	6e-70	0.339	636	QBJ04590.1
swa134par014	MW046620	Densovirinae	putative nonstructural protein NS1 [Diaphorina citri densovirus]	0.73	2e-70	0.3389	679	YP_009256211.1
fcc107par07	MW046633	Densovirinae	Non-structural ORFs [Ambidensovirus sp.]	0.83	5e-84	0.3375	614	AWV66973.1
war204par05	MW046471	Densovirinae	Non-structural ORFs [Ambidensovirus sp.]	0.83	3e-84	0.3375	614	AWV66973.1
thr15par01	MW046594	Hamaparvovirinae	NS1 [Chapparvovirus sp.]	0.42	4e-48	0.3373	655	QID88579.1
brs113par010	MW046637	Parvoviridae sp.	putative non-structural NS1 [Caledonia beadlet anemone parvo-like virus 1]	0.28	6e-18	0.3295	358	ASM94011.1
dar170par05	MW046426	Densovirinae	nonstructural protein 1 [Acheta domestica mini ambidensovirus]	0.95	6e-56	0.3289	495	YP_008658568.1
dwb62par022	MW046393	Densovirinae	nonstructural protein 1 [Haematobia irritans densovirus]	0.83	8e-67	0.3281	633	QCH41361.1
bfb14par012	MW046628	Parvoviridae sp.	NS1 [Lupine feces-associated densovirus]	0.28	1e-13	0.3273	227	ASM93491.1
coa130par012	MW046347	Densovirinae	nonstructural protein 1 [Dendrolimus punctatus densovirus]	0.69	2e-54	0.3254	775	YP_164339.1
trb102par026	MW046632	Densovirinae	NS1 [uncultured densovirus]	0.99	4e-80	0.325	557	QOD39539.1
swn66par013	MW046582	Parvoviridae sp.	Non-structural ORF2 [Ambidensovirus sp.]	0.53	3e-20	0.3244	321	AWV66980.1
ybw202par01	MW046589	Bidnaviridae	TPA: NS1 [Tasmanian devil feces bidnavirus 1]	0.86	4e-33	0.3239	286	DAC80329.1
wpk139par011	MW046584	Densovirinae	non-structural protein 1 [Diaphorina citri densovirus]	0.73	6e-55	0.3216	447	ALV85426.1
coa130par04	MW046430	Densovirinae	putative nonstructural protein NS1 [Diaphorina citri densovirus]	0.89	2e-84	0.3215	679	YP_009256211.1
bfb129par01	MW046413	Densovirinae	non-structural protein 1 [Diaphorina citri densovirus]	0.71	2e-58	0.3192	447	ALV85426.1
bfb10par024	MW046414	Densovirinae	NS1 [Lupine feces-associated densovirus 2]	0.73	2e-60	0.3165	475	ASM93489.1
rfb198par060	MW046466	Parvoviridae sp.	nonstructural protein 1 [Porcine parvovirus 7]	0.34	2e-19	0.3134	672	QBQ18691.1
sbr121par013	MW046448	Hamaparvovirinae	NS1 [Tilapia parvovirus]	0.92	2e-76	0.312	618	QNB17827.1
wag171par011	MW046434	Densovirinae	nonstructural protein [Bat associated densovirus]	0.79	1e-58	0.3115	767	QOR29559.1
thr173par01	MW046461	Hamaparvovirinae	NS1 [Tasmanian devil-associated chapparvovirus 4]	0.88	3e-71	0.3037	636	QBJ04590.1
gbt104par07	MW046592	Parvoviridae sp.	nonstructural protein [Chicken parvovirus]	0.41	6e-15	0.3034	694	AYG77858.1
cra71par018	MW046449	Hamaparvovirinae	NS1 [Tasmanian devil-associated chapparvovirus 4]	0.91	1e-77	0.3013	636	QBJ04590.1
thr96par07	MW046462	Hamaparvovirinae	NS [Avian chapparvovirus]	0.91	5e-64	0.2976	670	QKX49056.1
trb102par018	MW046631	Densovirinae	NS1 [Lupine feces-associated densovirus 2]	0.79	2e-61	0.2953	475	ASM93489.1
ybb44par03	MW046456	Parvoviridae sp.	nonstructural protein [Bat associated densovirus]	0.25	1e-13	0.2941	514	QOR29555.1
swa134par021	MW046621	Parvoviridae sp.	nonstructural protein NS1 [Macaca fascicularis chapparvovirus]	0.32	3e-09	0.2919	723	QFX66143.1
plw155par039	MW046603	Densovirinae	nonstructural protein 1 [Haematobia irritans densovirus]	0.85	6e-53	0.289	633	QCH41361.1
wwb174par015	MW046605	Densovirinae	NS1 [uncultured densovirus]	0.71	6e-33	0.274	557	QOD39479.1
wag171par058	MW046432	Densovirinae	NS1 [uncultured densovirus]	0.72	2e-41	0.266	564	QOD39502.1
