# Supplementary material for: Parvovirus dark matter in the cloaca of wild birds
Source: Gigascience. 2023 Feb 3;12:giad001. doi: 10.1093/gigascience/giad001 (PMC9896142; doi:10.1093/gigascience/giad001)
Supplement: giad001_Supplemental_Figures_and_Tables [file giad001_supplemental_figures_and_tables.zip › Supplementary_Table_1.csv]

Library ID	SRA no.	Library name	Samples	Supernatants(¦ÌL)	Location of Sampling (Sampling site, Province)	Total reads	Virus reads	Parvoviruses reads	Bird Chinese name	Species name	Bird English name	Family name	Order name	SRA no.
1	SRX7543518	brambling01	15	100	Xinqing bird banding station, Heilongjiang	77478	2032	1369	ÑàÈ¸	Fringilla montifringilla	Brambling	Passeridae	Passeriformes	SRX7543518
2	SRX9736147	RusticBunting02	16	94	Xinqing bird banding station, Heilongjiang	282138	52755	983	Ìïûc	Emberiza rustica	Rustic Bunting	Emberizidae	Passeriformes	SRX9736147
3	SRX9736146	Long-tailedRosefinch03	13	115	Xinqing bird banding station, Heilongjiang	70850	1960	1447	³¤Î²È¸	Carpodacus sibiricus	Long-tailed Rosefinch	Passeridae	Passeriformes	SRX9736146
4	SRX9736305	treepipit04	20	75	Xinqing bird banding station, Heilongjiang	5605394	2093290	2085578	Ê÷úw	Anthus hodgsoni	Olive-backed Pipit	Motacillidae	Passeriformes	SRX9736305
5	SRX9736311	goldcrest05	13	115	Xinqing bird banding station, Heilongjiang	1063912	414293	413217	´÷¾ÕÝº	Regulus Goldcrest	Goldcrest	Muscicapidae	Passeriformes	SRX9736311
6	SRX9736313	bluethroat06	15	100	Xinqing bird banding station, Heilongjiang	7194870	2517090	2516174	À¶ºí¸èð¶	Luscinia svecica	Bluethroat	Turdidae	Passeriformes	SRX9736313
7	SRX9736316	Yellow-browedWarbler07	13	115	Xinqing bird banding station, Heilongjiang	477416	149813	147805	»ÆÃ¼ÁøÝº	Phylloscopus inornatus	Yellow-browed Willow Warbler	Sylviidae	Passeriformes	SRX9736316
8	SRX9736315	Yellow-browedWarbler08	13	115	Xinqing bird banding station, Heilongjiang	354656	74414	73613	»ÆÃ¼ÁøÝº	Phylloscopus inornatus	Yellow-browed Willow Warbler	Sylviidae	Passeriformes	SRX9736315
9	SRX7551888	blackfacebunting09	19	79	Xinqing bird banding station, Heilongjiang	2430342	561851	4634	»ÒÍ·ûc	Emberiza spodocephala	Black-faced Bunting	Emberizidae	Passeriformes	SRX7551888
10	SRX7543709	Blackfacebunting10	20	75	Xinqing bird banding station, Heilongjiang	648058	155080	104208	»ÒÍ·ûc	Emberiza spodocephala	Black-faced Bunting	Emberizidae	Passeriformes	SRX7543709
11	SRX7543713	blackfacebunting11	20	75	Xinqing bird banding station, Heilongjiang	3994744	688763	4965	»ÒÍ·ûc	Emberiza spodocephala	Black-faced Bunting	Emberizidae	Passeriformes	SRX7543713
12	SRX7543721	blackfacebunting12	19	79	Xinqing bird banding station, Heilongjiang	1638642	282490	214077	»ÒÍ·ûc	Emberiza spodocephala	Black-faced Bunting	Emberizidae	Passeriformes	SRX7543721
13	SRX7543732	blackfacebunting13	20	75	Xinqing bird banding station, Heilongjiang	774574	85925	82519	»ÒÍ·ûc	Emberiza spodocephala	Black-faced Bunting	Emberizidae	Passeriformes	SRX7543732
14	SRX7543754	blackfacebunting14	15	100	Xinqing bird banding station, Heilongjiang	282862	15278	5545	»ÒÍ·ûc	Emberiza spodocephala	Black-faced Bunting	Emberizidae	Passeriformes	SRX7543754
15	SRX9736314	thrush15	9	167	Xinqing bird banding station, Heilongjiang	133598	1890	1283	»Ò±³ð´	Turdus naumanni	Dusky Thrush	Turdidae	Passeriformes	SRX9736314
16	SRX9736413	redpoll16	13	115	Xinqing bird banding station, Heilongjiang	253684	7123	1306	Öì¶¥È¸	Acanthis flammea	Redpoll	Fringillidae	Passeriformes	SRX9736413
17	SRX7544624	redpoll17	13	115	Xinqing bird banding station, Heilongjiang	716678	2668	1941	Öì¶¥È¸	Acanthis flammea	Common redpoll	Fringillidae	Passeriformes	SRX7544624
18	SRX7544578	RusticBunting18	20	75	Xinqing bird banding station, Heilongjiang	273402	11335	3446	Ìïûc	Emberiza rustica	Rustic Bunting	Emberizidae	Passeriformes	SRX7544578
19	SRX7544569	RusticBunting19	20	75	Xinqing bird banding station, Heilongjiang	210856	16347	4117	Ìïûc	Emberiza rustica	Rustic Bunting	Emberizidae	Passeriformes	SRX7544569
20	SRX7544565	RusticBunting20	19	79	Xinqing bird banding station, Heilongjiang	97858	3540	2372	Ìïûc	Emberiza rustica	Rustic Bunting	Emberizidae	Passeriformes	SRX7544565
21	SRX7544560	RusticBunting21	15	100	Xinqing bird banding station, Heilongjiang	141502	8264	2873	Ìïûc	Emberiza rustica	Rustic Bunting	Emberizidae	Passeriformes	SRX7544560
22	SRX9736409	RusticBunting22	15	100	Xinqing bird banding station, Heilongjiang	150604	2431	1432	Ìïûc	Emberiza rustica	Rustic Bunting	Emberizidae	Passeriformes	SRX9736409
23	SRX7544598	Yellow-throatedBunting23	10	150	Xinqing bird banding station, Heilongjiang	227460	10009	1383	»Æºíûc	Emberiza elegans	Yellow-throated Bunting	Emberizidae	Passeriformes	SRX7544598
24	SRX7543755	brambling24	19	79	Xinqing bird banding station, Heilongjiang	181218	4355	1380	ÑàÈ¸	Fringilla montifringilla	Brambling	Passeridae	Passeriformes	SRX7543755
25	SRX9196528	brambling25	15	100	Xinqing bird banding station, Heilongjiang	298196	47714	2574	ÑàÈ¸	Fringilla montifringilla	Brambling	Passeridae	Passeriformes	SRX9196528
26	SRX7543752	brambling26	20	75	Xinqing bird banding station, Heilongjiang	157254	9397	427	ÑàÈ¸	Fringilla montifringilla	Brambling	Passeridae	Passeriformes	SRX7543752
27	SRX7543738	brambling27	20	75	Xinqing bird banding station, Heilongjiang	272140	71099	104	ÑàÈ¸	Fringilla montifringilla	Brambling	Passeridae	Passeriformes	SRX7543738
28	SRX7543734	brambling28	20	75	Xinqing bird banding station, Heilongjiang	246528	51939	247	ÑàÈ¸	Fringilla montifringilla	Brambling	Passeridae	Passeriformes	SRX7543734
29	SRX9740386	brambling29	20	75	Xinqing bird banding station, Heilongjiang	93208	571	43	ÑàÈ¸	Fringilla montifringilla	Brambling	Passeridae	Passeriformes	SRX9740386
30	SRX7543731	brambling30	17	88	Xinqing bird banding station, Heilongjiang	196810	15524	5691	ÑàÈ¸	Fringilla montifringilla	Brambling	Passeridae	Passeriformes	SRX7543731
31	SRX9736424	brambling31	16	94	Xinqing bird banding station, Heilongjiang	189502	13768	689	ÑàÈ¸	Fringilla montifringilla	Brambling	Passeridae	Passeriformes	SRX9736424
32	SRX7543807	jynxtorquilla32	9	167	Xinqing bird banding station, Heilongjiang	1947648	407261	27113	ÒÏ?	Jynx torquilla	Eurasian wryneck	Picidae	Piciformes	SRX7543807
33	SRX9353099	redcrossbill33	10	150	Xinqing bird banding station, Heilongjiang	404112	6829	702	ºì½»×ìÈ¸	Loxia curvirostra	Common Crossbill	Fringillidae	Passeriformes	SRX9353099
34	SRX7543711	brownbrowrockpipit34	22	68	Xinqing bird banding station, Heilongjiang	640824	105054	18000	×ØÃ¼ÑÒúw	Prunella montanella	Brown Brow rockpipit	Prunellidea	Passeriformes	SRX7543711
35	SRX7544826	RusticBunting35	18	83	Xinqing bird banding station, Heilongjiang	171668	34312	466	Ìïûc	Emberiza rustica	Rustic Bunting	Emberizidae	Passeriformes	SRX7544826
36	SRX7544825	RusticBunting36	19	79	Xinqing bird banding station, Heilongjiang	136408	2822	888	Ìïûc	Emberiza rustica	Rustic Bunting	Emberizidae	Passeriformes	SRX7544825
37	SRX7543537	PallassRosefinch37	16	94	Xinqing bird banding station, Heilongjiang	767926	217564	270	±±ÖìÈ¸	Carpodacus roseus	Pallas's Rosefinch	Passeridae	Passeriformes	SRX7543537
38	SRX7543567	PallassRosefinch38	18	83	Xinqing bird banding station, Heilongjiang	1003386	305893	0	±±ÖìÈ¸	Carpodacus roseus	Pallas's Rosefinch	Passeridae	Passeriformes	SRX7543567
39	SRX9736425	hawfinch39	20	75	Xinqing bird banding station, Heilongjiang	144152	6006	56	Îý×ìÈ¸	Coccothraustes coccothraustes	Hawfinch	Paridae	Passeriformes	SRX9736425
40	SRX9736415	hawfinch40	20	75	Xinqing bird banding station, Heilongjiang	2941670	838704	0	Îý×ìÈ¸	Coccothraustes coccothraustes	Hawfinch	Paridae	Passeriformes	SRX9736415
41	SRX7543816	hawfinch41	18	83	Xinqing bird banding station, Heilongjiang	196052	1445	129	Îý×ìÈ¸	Coccothraustes coccothraustes	Hawfinch	Paridae	Passeriformes	SRX7543816
42	SRX7543783	LittleBunting42	14	107	Xinqing bird banding station, Heilongjiang	75328	3115	1623	Ð¡ûc	Emberiza pusilla	Little Bunting	Emberizidae	Passeriformes	SRX7543783
43	SRX7543781	LittleBunting43	11	136	Xinqing bird banding station, Heilongjiang	78098	2697	1633	Ð¡ûc	Emberiza pusilla	Little Bunting	Emberizidae	Passeriformes	SRX7543781
44	SRX7544566	Yellow-browedBunting44	20	75	Xinqing bird banding station, Heilongjiang	156942	22506	374	»ÆÃ¼ûc	Emberiza chrysophrys	Yellow-browed Bunting	Emberizidae	Passeriformes	SRX7544566
45	SRX9198860	Yellow-browedBunting45	14	107	Xinqing bird banding station, Heilongjiang	647022	194322	153	»ÆÃ¼ûc	Emberiza chrysophrys	Yellow-browed Bunting	Emberizidae	Passeriformes	SRX9198860
47	SRX9736421	goldfinch47	15	100	Xinqing bird banding station, Heilongjiang	1131014	287644	0	½ð³áÈ¸	Chloris sinica	Grey-capped Greenfinch	Passeridae	Passeriformes	SRX9736421
48	SRX9736419	goldfinch48	12	125	Xinqing bird banding station, Heilongjiang	131358	23787	149	½ð³áÈ¸	Chloris sinica	Grey-capped Greenfinch	Passeridae	Passeriformes	SRX9736419
49	SRX7544558	woodpecker49	10	150	MES Mountain, Heilongjiang	3926222	1311906	321161	´ó°ß×ÄÄ¾Äñ	Dendrocopos leucotos	White-backed Woodpecker	Picidae	Piciformes	SRX7544558
50	SRX7544811	SiberianRubythroat50	20	75	Xinqing bird banding station, Heilongjiang	125550	10549	550	ºìºí¸èð¶	Luscinia calliope	Siberian Rubythroat	Turdidae	Passeriformes	SRX7544811
51	SRX7544625	SiberianRubythroat51	19	79	Xinqing bird banding station, Heilongjiang	3953168	944477	926861	ºìºí¸èð¶	Luscinia calliope	Siberian Rubythroat	Turdidae	Passeriformes	SRX7544625
52	SRX7544646	SiberianRubythroat52	18	83	Xinqing bird banding station, Heilongjiang	4514600	1705596	1698892	ºìºí¸èð¶	Luscinia calliope	Siberian Rubythroat	Turdidae	Passeriformes	SRX7544646
53	SRX9352574	magpie53	8	188	Xinqing bird banding station, Heilongjiang	72460	2326	1431	»ÒÏ²Èµ	Cyanopica cyanus	Azure-winged Magpie	Corvidae	Passeriformes	SRX9352574
54	SRX7545082	wagtail54	9	167	Xinqing bird banding station, Heilongjiang	1188330	354016	24628	°×ûnû_	Motacilla cinerea	wagtail	Motacillidae	Passeriformes	SRX7545082
55	SRX7544126	grosbeak55	18	83	Xinqing bird banding station, Heilongjiang	267836	18276	13795	ËÉÈ¸	Pinicola enucleator	Grosbeak	Fringillidae	Passeriformes	SRX7544126
57	SRX7544571	siskin57	14	107	Xinqing bird banding station, Heilongjiang	10193188	2820154	0	»ÆÈ¸	Spinus spinus	Siskin	Fringillidae	Passeriformes	SRX7544571
58	SRX7544542	siskin58	13	115	Xinqing bird banding station, Heilongjiang	7013862	1724668	991	»ÆÈ¸	Spinus spinus	Siskin	Fringillidae	Passeriformes	SRX7544542
59	SRX7543522	Chestnut-flankedWhite-eye59	12	125	Xinqing bird banding station, Heilongjiang	672224	108097	1571	ºìÐ²ÐåÑÛÄñ	Zosterops erythropleurus	Chestnut-flanked White-eye	Zosteropidae	Passeriformes	SRX7543522
60	SRX7543787	blacktailedHawfinch60	8	188	Xinqing bird banding station, Heilongjiang	138344	13630	4292	ºÚÎ²À°×ìÈ¸	Eophona migratoria	Black-tailed Hawfinch	Passeridae	Passeriformes	SRX7543787
61	SRX7543815	hawfinch61	17	88	Xinqing bird banding station, Heilongjiang	256736	6434	2483	ºÚÍ·À°×ìÈ¸	Coccothraustes coccothraustes	Hawfinch	Paridae	Passeriformes	SRX7543815
62	SRX7543233	DuskyWarbler62	7	214	Changbaishan Mountain, Jilin	769728	56851	2519	ºÖÁøÝº	Phylloscopus fuscatus	Dusky Warbler	Sylviidae	Passeriformes	SRX7543233
63	SRX7544591	rosefinch63	13	115	Xinqing bird banding station, Heilongjiang	402260	82449	51915	ÆÕÍ¨ÖìÈ¸	Carpodacus erythrinus	Common Rosefinch	Fringillidae	Passeriformes	SRX7544591
64	SRX9736408	rosefinch64	15	100	Xinqing bird banding station, Heilongjiang	330230	86148	2328	ÆÕÍ¨ÖìÈ¸	Carpodacus erythrinus	Common Rosefinch	Fringillidae	Passeriformes	SRX9736408
65	SRX7543635	goldcrest65	5	300	Xinqing bird banding station, Heilongjiang	1146432	200968	199926	´÷¾ÕÝº	Regulus Goldcrest	Goldcrest	Muscicapidae	Passeriformes	SRX7543635
66	SRX7543511	swan66	20	75	HaZ Zoo, Zhejiang	2746084	36320	4849	Ð¡Ìì¶ì¡¢ºèÑã¡¢¶¹Ñã	Cygnus columbianus	Tundra Swan	Anatidae	Anseriformes	SRX7543511
67	SRX7543718	flamingo67	5	300	HaZ Zoo, Zhejiang	5765968	124069	34145	»ðÁÒÄñ	Phoenicopteridae	Flamingo	Ciconiidae	Ciconiiformes	SRX7543718
68	SRX7543531	pheasant68	17	88	HaZ Zoo, Zhejiang	903294	33331	10051	¾Þ×ìÄñ	Syrmaticus reevesii	Reeves's Pheasant	Phasianidae	Galliformes	SRX7543531
69	SRX7544555	hornbill69	14	107	HaZ Zoo, Zhejiang	3840972	178485	158166	Ë«½ÇÏ¬Äñ °×¿×È¸	Phoenicurus auroreus	Daurian Redstart	Muscicapidae	Passeriformes	SRX7544555
70	SRX7544012	crane70	15	100	HaZ Zoo, Zhejiang	2402892	129774	36855	°×ÅýðØ ËòÓðº×	Grus japonensis	Crane/Red-crowned Crane	Gruidae	Gruiformes	SRX7544012
71	SRX9198339	crane71	22	68	HaZ Zoo, Zhejiang	1546514	566371	560756	µ¤¶¥º×	Grus japonensis	Red-crowned Crane	Gruidae	Gruiformes	SRX9198339
72	SRX7543532	whitestork72	17	88	HaZ Bay Wetland Park, Zhejiang	254662	4137	1536	¶«·½°×ðÙ	Ciconia boyciana	White Stork	Ciconiidae	Ciconiiformes	SRX7543532
73	SRX7543542	stork73	16	94	HaZ Zoo, Zhejiang	4370850	556959	497752	ºìðÙ	Phoenicopterus roseus	Flamingo	Phoenicopteridae	Ciconiiformes	SRX7543542
74	SRX7543571	parrot74	20	75	HaZ Zoo, Zhejiang	656390	2473	1158	ºìÂÌ½ð¸ÕðÐðÄ	Psittacidae	Macaws	Psittacidae	Psittaciformes	SRX7543571
75	SRX7543630	bluepeacock75	21	71	HaZ Zoo, Zhejiang	4027326	26318	4697	À¶¿×È¸	Pavo cristatus	Blue Peacock	Phasianidae	Galliformes	SRX7543630
76	SRX7543628	parrot76	16	94	Suzhou Zoo, Jiangsu	3343096	47145	12018	ÄÏ´ï×¶Î²ðÐðÄ	Nandayus nenday	Nanday Conure	Psittacidae	Psittaciformes	SRX7543628
77	SRX7544568	parrot77	16	94	Suzhou Zoo, Jiangsu	1728296	47053	22043	ç³ÐØðÐðÄ	Lory,Lorikeet	lory	Psittacidae	Psittaciformes	SRX7544568
78	SRX7544563	parrot78	15	100	Suzhou Zoo, Jiangsu	2914410	11157	1329	ºìÂÌ½ð¸ÕðÐðÄ	Psittacidae	Macaws	Psittacidae	Psittaciformes	SRX7544563
79	SRX7545231	toucan79	19	79	LZM Zoo, Zhejiang	2573710	355724	332263	ºÚ¾±´ØÉà¾Þ×ìÄñ	Ramphastos	toucan	Ramphastidae	Piciformes	SRX7545231
80	SRX7545320	toucan80	16	94	LZM Zoo, Zhejiang	2226120	59195	32291	°¼×ì¾Þ×ìÄñ	Ramphastos	toucan	Ramphastidae	Piciformes	SRX7545320
81	SRX7544564	parrot81	14	107	LZM Zoo, Zhejiang	198886	40432	39921	°ßµãÑÇÂíÑ·ðÐðÄ	Amazona farinosa	Mealy Amazon	Psittacidae	Psittaciformes	SRX7544564
82	SRX9196700	parrot82	15	100	LZM Zoo, Zhejiang	185572	3184	1468	ºÚÍ·¿­¿ËðÐðÄ	Pionites melanocephala	Black-crowned Parrot	Psittacidae	Psittaciformes	SRX9196700
83	SRX7544546	parrot83	15	100	LZM Zoo, Zhejiang	1542790	244929	238907	ºì¶î½ð¸ÕðÐðÄ	Psittacidae	Macaws	Psittacidae	Psittaciformes	SRX7544546
84	SRX7544545	parrot84	15	100	LZM Zoo, Zhejiang	106662	4819	4558	ºì¸¹½ð¸ÕðÐðÄ	Psittacidae	Macaws	Psittacidae	Psittaciformes	SRX7544545
85	SRX7544543	parrot85	15	100	LZM Zoo, Zhejiang	70572	4876	4662	À¶»Æ½ð¸ÕðÐðÄ	Ara ararauna	Blue-and-Yellow Macaw	Psittacidae	Psittaciformes	SRX7544543
86	SRX9196701	parrot86	15	100	LZM Zoo, Zhejiang	36808	1301	997	Àõ¶î½ð¸ÕðÐðÄ	Ara severa	Chestnut-Fronted Macaw	Psittacidae	Psittaciformes	SRX9196701
87	SRX7544541	parrot87	12	125	LZM Zoo, Zhejiang	67426	2287	2046	Ó¥Í·ðÐðÄ	Deroptyus accipitrinus	Hawk-headed Parrot	Psittacidae	Psittaciformes	SRX7544541
88	SRX7545202	wagtail88	11	136	MES Mountain, Heilongjiang	929148	83107	3777	»Òûnû_	Motacilla cinerea	Grey Wagtail	Motacillidae	Passeriformes	SRX7545202
89	SRX7544934	Yellow-throatedBunting89	18	83	MES Mountain, Heilongjiang	160568	16859	859	»Æºíûc	Emberiza elegans	Yellow-throated Bunting	Emberizidae	Passeriformes	SRX7544934
90	SRX7544933	Yellow-throatedBunting90	19	79	MES Mountain, Heilongjiang	170252	33758	420	»Æºíûc	Emberiza elegans	Yellow-throated Bunting	Emberizidae	Passeriformes	SRX7544933
91	SRX9198285	bunting91	12	125	MES Mountain, Heilongjiang	85770	2997	1048	Ìïûc	Emberiza rustica	Rustic Bunting	Emberizidae	Passeriformes	SRX9198285
92	SRX7544799	Red-flankedBluetail92	15	100	MES Mountain, Heilongjiang	995062	42788	2563	ºìÐ²À¶Î²ð¶	Tarsiger cyanurus	Red-flankedBluetail	Muscicapidae	Passeriformes	SRX7544799
93	SRX7544647	Red-flankedBluetail93	15	100	MES Mountain, Heilongjiang	1867982	102024	62898	ºìÐ²À¶Î²ð¶	Tarsiger cyanurus	Red-flankedBluetail	Muscicapidae	Passeriformes	SRX7544647
94	SRX7544638	Red-flankedBluetail94	19	79	Changbaishan Mountain, Jilin	1347914	241134	34622	ºìÐ²À¶Î²ð¶	Tarsiger cyanurus	Red-flankedBluetail	Muscicapidae	Passeriformes	SRX7544638
95	SRX7544554	thrush95	14	107	MES Mountain, Heilongjiang	1214930	56349	12402	°×¸¹ð´	Turdus pallidus	Pale Thrush	Turdidae	Passeriformes	SRX7544554
96	SRX7544556	thrush96	14	107	MES Mountain, Heilongjiang	438694	71740	857	°×¸¹ð¶	Turdus pallidus	Pale Thrush	Turdidae	Passeriformes	SRX7544556
97	SRX7543776	blackfacebunting97	20	75	MES Mountain, Heilongjiang	102118	23572	2853	»ÒÍ·ûc	Emberiza spodocephala	Black-faced Bunting	Emberizidae	Passeriformes	SRX7543776
98	SRX7543778	blackfacebunting98	19	79	MES Mountain, Heilongjiang	644288	159565	154830	»ÒÍ·ûc	Emberiza spodocephala	Black-faced Bunting	Emberizidae	Passeriformes	SRX7543778
99	SRX7544865	tomtit99	19	79	MES Mountain, Heilongjiang	2163200	165232	2884	´óÉ½È¸	Parus major	Great Tit	Paridae	Passeriformes	SRX7544865
100	SRX7544809	tit100	19	79	MES Mountain, Heilongjiang	156902	14311	688	Òøºí³¤Î²É½È¸	Aegithalos caudatus	Long-tailed Tit	Paridae	Passeriformes	SRX7544809
101	SRX9352588	TristramsBunting101	15	100	MES Mountain, Heilongjiang	274268	8021	1824	°×Ã¼ûc	Emberiza tristrami	TristramsBunting	Emberizidae	Passeriformes	SRX9352588
102	SRX7545066	TristramsBunting102	16	94	MES Mountain, Heilongjiang	837958	223275	19228	°×Ã¼ûc	Emberiza tristrami	TristramsBunting	Emberizidae	Passeriformes	SRX7545066
103	SRX7544822	SiberianRubythroat103	19	79	MES Mountain, Heilongjiang	276474	90811	2867	ºìºí¸èð¶	Luscinia calliope	Siberian Rubythroat	Turdidae	Passeriformes	SRX7544822
104	SRX7544520	Grey-backedThrush104	15	100	MES Mountain, Heilongjiang	778236	52130	2787	»Ò±³ð´	Turdus hortulorum	Grey-backed Thrush	Muscicapidae	Passeriformes	SRX7544520
105	SRX7544446	Grey-backedThrush105	15	100	MES Mountain, Heilongjiang	2020508	80500	3058	»Ò±³ð´	Turdus hortulorum	Grey-backed Thrush	Muscicapidae	Passeriformes	SRX7544446
106	SRX7544607	thrush106	13	115	MES Mountain, Heilongjiang	2960770	82736	58863	»Ò±³ð´	Turdus hortulorum	Grey-backed Thrush	Turdidae	Passeriformes	SRX7544607
107	SRX9198854	flycatcher107	5	300	MES Mountain, Heilongjiang	911104	82995	23032	±±»Òûl	Muscicapa latirostris	Brown Flycatcher	Turdidae	Passeriformes	SRX9198854
108	SRX7544596	Yellow-rumpedFlycatcher108	14	107	MES Mountain, Heilongjiang	326512	132205	2137	°×Ã¼¼§ûl	Ficedula zanthopygia	Yellow-rumped Flycatcher	Muscicapidae	Passeriformes	SRX7544596
109	SRX7543489	willowwarbler109	11	136	MES Mountain, Heilongjiang	143018	18732	11542	µ­½ÅÁøÝº	Phylloscopus tenellipes	Pale-legged Leaf-warbler	Muscicapidae	Passeriformes	SRX7543489
110	SRX7543509	DuskyWarbler110	11	136	MES Mountain, Heilongjiang	366996	41966	4961	ºÖÁøÝº	Phylloscopus fuscatus	Dusky Warbler	Sylviidae	Passeriformes	SRX7543509
111	SRX7544109	stonechat111	13	115	MES Mountain, Heilongjiang	668594	171177	123132	ºÚºíÊ¯	Saxicola torquata	Common Stonechat	Muscicapidae	Passeriformes	SRX7544109
112	SRX9198857	Red-breastedFlycatcher112	20	75	MES Mountain, Heilongjiang	33122	4345	827	ºìºí¼§ûl	Ficedula parva	Red-breasted Flycatcher	Muscicapidae	Passeriformes	SRX9198857
113	SRX7543707	brownshrike113	15	100	MES Mountain, Heilongjiang	987502	23486	6750	ºìÎ²²®ÀÍ	Lanius cristatus	Brown Shrike	Laniidae	Passeriformes	SRX7543707
114	SRX7544597	robin114	16	94	MES Mountain, Heilongjiang	5304232	242181	4343	ºìÎ²¸èð¶	Luscinia sibilans	Rufous-tailed Robin	Turdidae	Passeriformes	SRX7544597
115	SRX7544581	Yellow-browedWarbler115	20	75	MES Mountain, Heilongjiang	1950258	637321	0	»ÆÃ¼ÁøÝº	Phylloscopus inornatus	Yellow-browed Willow Warbler	Sylviidae	Passeriformes	SRX7544581
116	SRX7544584	Yellow-browedWarbler116	20	75	MES Mountain, Heilongjiang	893930	253820	6219	»ÆÃ¼ÁøÝº	Phylloscopus inornatus	Yellow-browed Willow Warbler	Sylviidae	Passeriformes	SRX7544584
117	SRX7544570	Yellow-browedBunting117	10	150	MES Mountain, Heilongjiang	1038822	171855	23645	»ÆÃ¼ûc	Emberiza chrysophrys	Yellow-browed Bunting	Emberizidae	Passeriformes	SRX7544570
118	SRX7543517	PallassLeafWarbler118	11	136	MES Mountain, Heilongjiang	422952	71436	66981	»ÆÑüÁøÝº	Phylloscopus proregulus	Pallas's Leaf Warbler	Sylviidae	Passeriformes	SRX7543517
119	SRX7543231	willowwarbler119	9	167	MES Mountain, Heilongjiang	352912	106870	3494	¾Þ×ìÁøÝº	Phylloscopus schwarzi	Trick-billed Willow Warbler	Sylviidae	Passeriformes	SRX7543231
120	SRX7544599	reedwarbler120	9	167	Changbaishan Mountain, Jilin	132536	26542	82	ºÚÃ¼Î­Ýº	Acrocephalus bistrigiceps	Black-Browed Reed Warbler	Sylviidae	Passeriformes	SRX7544599
121	SRX7544824	SiberianBlueRobin121	15	100	MES Mountain, Heilongjiang	274046	27497	4741	À¶¸èð¶	Luscinia cyane	Siberian Blue Robin	Turdidae	Passeriformes	SRX7544824
122	SRX9736414	BlueRobin122	15	100	MES Mountain, Heilongjiang	7360	694	336	À¶¸èð¶	Luscinia cyane	blue peacock	Turdidae	Passeriformes	SRX9736414
123	SRX7544128	EasternCrownedWarbler123	16	94	MES Mountain, Heilongjiang	6530588	752800	2494	ÃáÁøÝº	Phylloscopus coronatus	Eastern Crowned Warble	Muscicapidae	Passeriformes	SRX7544128
124	SRX9736410	sparrowhawk124	5	300	Changbaishan Mountain, Jilin	48646	1074	629	ÈÕ±¾ËÉÈ¸Ó¥	Accipiter gularis	Japanese Sparrowhawk	Accipitridae	Falconiformes	SRX9736410
125	SRX9736426	grosbeak125	5	300	Changbaishan Mountain, Jilin	9244	406	191	Îý×ìÈ¸	Coccothraustes coccothraustes	Hawfinch	Paridae	Passeriformes	SRX9736426
126	SRX9736422	PallassBunting126	7	214	Changbaishan Mountain, Jilin	58726	1228	581	Î­ûc	Emberiza pallasi	Pallas's Bunting	Emberizidae	Passeriformes	SRX9736422
127	SRX9196656	bunting127	10	150	Changbaishan Mountain, Jilin	77664	4188	1308	ÈýµÀÃ¼²Ýûc	Emberiza cioides	Meadow Bunting	Emberizidae	Passeriformes	SRX9196656
128	SRX9736423	blackfacebunting128	20	75	Changbaishan Mountain, Jilin	22638	3459	2808	»ÒÍ·ûc	Emberiza spodocephala	Black-faced Bunting	Emberizidae	Passeriformes	SRX9736423
129	SRX7543750	blackfacebunting129	22	68	Changbaishan Mountain, Jilin	2343070	782343	21700	»ÒÍ·ûc	Emberiza spodocephala	Black-faced Bunting	Emberizidae	Passeriformes	SRX7543750
130	SRX7543488	coaltit130	15	100	Changbaishan Mountain, Jilin	189708	7940	974	ÃºÉ½È¸	Periparus ater	Coal Tit	Paridae	Passeriformes	SRX7543488
131	SRX7543227	coaltit131	17	88	Changbaishan Mountain, Jilin	134838	10106	1145	ÃºÉ½È¸	Periparus ater	Coal Tit	Paridae	Passeriformes	SRX7543227
132	SRX7544592	Yellow-browedWarbler132	13	115	Changbaishan Mountain, Jilin	1406024	119609	60280	»ÆÃ¼ÁøÝº	Phylloscopus inornatus	Yellow-browed Willow Warbler	Sylviidae	Passeriformes	SRX7544592
133	SRX7543528	Red-breastedFlycatcher133	7	214	Changbaishan Mountain, Jilin	12377208	740580	714123	ºìºí¼§ûl	Ficedula parva	Red-breasted Flycatcher	Muscicapidae	Passeriformes	SRX7543528
134	SRX7543520	swallow134	18	83	Changbaishan Mountain, Jilin	617370	82882	13766	½ðÑüÑà	Cecropis daurica	Red-rumped Swallow	Hirundinidae	Passeriformes	SRX7543520
135	SRX7544600	Yellow-throatedBunting135	13	115	Changbaishan Mountain, Jilin	2428876	237729	17414	»Æºíûc	Emberiza elegans	Yellow-throated Bunting	Emberizidae	Passeriformes	SRX7544600
136	SRX7543826	brownshrike136	10	150	Changbaishan Mountain, Jilin	10876038	452264	13105	ºìÎ²²®ÀÍ	Lanius cristatus	Brown Shrike	Laniidae	Passeriformes	SRX7543826
137	SRX9736412	RusticBunting137	21	71	MES Mountain, Heilongjiang	2696	245	132	Ìïûc	Emberiza rustica	Rustic Bunting	Emberizidae	Passeriformes	SRX9736412
138	SRX9353100	rosefinch138	23	65	MES Mountain, Heilongjiang	136446	2233	616	±±ÖìÈ¸	Carpodacus roseus	Pallas's Rosefinch	Passeridae	Passeriformes	SRX9353100
139	SRX7544559	woodpecker139	13	115	MES Mountain, Heilongjiang	2356030	345375	8264	°×±³×ÄÄ¾	Dendrocopos leucotos	White-backed Woodpecker	Picidae	Piciformes	SRX7544559
140	SRX7544562	woodpecker140	13	115	MES Mountain, Heilongjiang	299312	18978	425	Ð¡°ß×ÄÄ¾	Dendrocopos minor	Lesser Spotted Woodpecker	Picidae	Piciformes	SRX7544562
141	SRX7543232	brambling141	17	88	MES Mountain, Heilongjiang	1564678	546327	1000	ÑàÈ¸	Fringilla montifringilla	Brambling	Passeridae	Passeriformes	SRX7543232
142	SRX7544582	siskin142	10	150	MES Mountain, Heilongjiang	144568	9799	8823	»ÆÈ¸	Spinus spinus	Siskin	Fringillidae	Passeriformes	SRX7544582
143	SRX7544447	sparrow143	17	88	MES Mountain, Heilongjiang	3745450	238806	10072	ðÔðÓ	Passer montanus	Sparrow	Passeridae	Passeriformes	SRX7544447
144	SRX7543723	brownbrowrockpipit144	13	115	MES Mountain, Heilongjiang	2462800	114655	8391	×ØÃ¼ÑÒúw	Prunella montanella	Brown Brow rockpipit	Prunellidea	Passeriformes	SRX7543723
145	SRX7543664	bunting145	17	88	MES Mountain, Heilongjiang	151234	2187	252	Ð¡ûc	Emberiza pusilla	Bunting	Emberizidae	Passeriformes	SRX7543664
146	SRX7544645	thrush146	13	115	MES Mountain, Heilongjiang	529608	20062	1407	ºìÎ²ð´	Turdus naumanni	Red tailed thrush	Turdidae	Passeriformes	SRX7544645
147	SRX7544797	thrush147	14	107	MES Mountain, Heilongjiang	2337142	101832	744	ºìÎ²ð´	Turdus naumanni	Red tailed thrush	Turdidae	Passeriformes	SRX7544797
148	SRX7543527	duskythrush148	12	125	MES Mountain, Heilongjiang	2732152	125295	34161	°ßð´	Turdus naumanni	Dusky Thrush	Turdidae	Passeriformes	SRX7543527
149	SRX7543516	duskythrush149	12	125	MES Mountain, Heilongjiang	523244	13324	9143	°ßð´	Turdus naumanni	Dusky Thrush	Turdidae	Passeriformes	SRX7543516
150	SRX7544579	Yellow-browedBunting150	12	125	MES Mountain, Heilongjiang	956508	123943	9806	»ÆÃ¼ûc	Emberiza chrysophrys	Yellow-browed Bunting	Emberizidae	Passeriformes	SRX7544579
151	SRX9736427	tit151	16	94	MES Mountain, Heilongjiang	7993742	744712	0	ºÖÍ·É½È¸	Poecile montanus	Willow Tit	Paridae	Passeriformes	SRX9736427
152	SRX7545034	tomtit152	6	250	MES Mountain, Heilongjiang	12308642	1148949	856	´óÉ½È¸	Parus major	tomtit	Paridae	Passeriformes	SRX7545034
153	SRX7543633	Chestnut-flankedWhite-eye153	17	88	MES Mountain, Heilongjiang	16887296	1641126	39719	ºìÐ²ÐåÑÛ	Zosterops erythropleurus	Chestnut-flanked White-eye	Zosteropidae	Passeriformes	SRX7543633
154	SRX7543810	jay154	6	250	MES Mountain, Heilongjiang	589266	21519	175	ËÉÑ»	Garrulus glandarius	Jay	Corvidae	Passeriformes	SRX7543810
155	SRX7543523	PallassLeafWarbler155	13	115	MES Mountain, Heilongjiang	2805252	673751	3812	»ÆÑüÁøÝº	Phylloscopus proregulus	Pallas's Leaf Warbler	Sylviidae	Passeriformes	SRX7543523
156	SRX7543533	PallassLeafWarbler156	12	125	MES Mountain, Heilongjiang	1772564	363359	66609	»ÆÑüÁøÝº	Phylloscopus proregulus	Pallas's Leaf Warbler	Sylviidae	Passeriformes	SRX7543533
157	SRX7543486	nuthatch157	14	107	MES Mountain, Heilongjiang	3713202	344948	604	ÆÕÍ¨ø[	Sitta europaea	Wood Nuthatch	Sittidae	Passeriformes	SRX7543486
158	SRX7543493	nuthatch158	13	115	MES Mountain, Heilongjiang	2871544	456325	425	ÆÕÍ¨ø[	Sitta europaea	Wood Nuthatch	Sittidae	Passeriformes	SRX7543493
159	SRX7543203	MugimakiFlycatcher159	18	83	MES Mountain, Heilongjiang	2596466	243154	5390	ð¶¼§ûl	Ficedula mugimaki	Mugimaki Flycatcher	Muscicapidae	Passeriformes	SRX7543203
160	SRX7543204	MugimakiFlycatcher160	17	88	MES Mountain, Heilongjiang	2438264	404038	711	ð¶¼§ûl	Ficedula mugimaki	Mugimaki Flycatcher	Muscicapidae	Passeriformes	SRX7543204
161	SRX7544119	sparrowhawk161	10	150	MES Mountain, Heilongjiang	217780	16254	87	ÈÕ±¾ËÉÈ¸Ó¥	Accipiter gularis	Japanese Sparrowhawk	Accipitridae	Falconiformes	SRX7544119
162	SRX7544823	tit162	20	75	MES Mountain, Heilongjiang	1093620	185835	1375	ÕÓÔóÉ½È¸	Poecile palustris	Marsh Tit	Paridae	Passeriformes	SRX7544823
163	SRX7543673	long-tailedtit163	13	115	MES Mountain, Heilongjiang	2599684	770073	70501	ÒøºíÉ½È¸	Aegithalos caudatus	Long-tailed Tit	Paridae	Passeriformes	SRX7543673
164	SRX7543661	long-tailedtit164	13	115	MES Mountain, Heilongjiang	778718	211790	4718	ÒøºíÉ½È¸	Aegithalos caudatus	Long-tailed Tit	Paridae	Passeriformes	SRX7543661
165	SRX9736447	magpie165	10	150	MES Mountain, Heilongjiang	6238998	556090	0	»ÒÈµ	Cyanopica cyanus	Azure-winged Magpie	Corvidae	Passeriformes	SRX9736447
166	SRX7543201	magpie166	11	136	MES Mountain, Heilongjiang	940022	80923	654	»ÒÈµ	Cyanopica cyanus	Azure-winged Magpie	Corvidae	Passeriformes	SRX7543201
167	SRX7544583	Rufous-tailedRobin167	12	125	MES Mountain, Heilongjiang	2891224	355105	20508	ºìÎ²¸èð¶	Luscinia sibilans	Rufous-tailed Robin	Turdidae	Passeriformes	SRX7544583
168	SRX7544580	Rufous-tailedRobin168	12	125	MES Mountain, Heilongjiang	1524140	78112	31490	ºìÎ²¸èð¶	Luscinia sibilans	Rufous-tailed Robin	Turdidae	Passeriformes	SRX7544580
170	SRX7543586	DaurianRedstart170	16	94	Changbaishan Mountain, Jilin	1831030	56826	26296	±±ºìÎ²ð¶	Phoenicurus auroreus	Daurian Redstart	Turdidae	Passeriformes	SRX7543586
171	SRX7545410	wagtail171	6	250	MES Mountain, Heilongjiang	4910812	546938	36286	°×ûnû_	Motacilla cinerea	Grey Wagtail	Motacillidae	Passeriformes	SRX7545410
172	SRX7543680	flycatcher172	16	94	MES Mountain, Heilongjiang	7073328	263939	25122	ºìºí¼§ûl	Ficedula parva	Red-breasted Flycatcher	Muscicapidae	Passeriformes	SRX7543680
173	SRX7544800	thrush173	10	150	MES Mountain, Heilongjiang	288830	23306	1484	°×¸¹ð´	Turdus pallidus	Pale Thrush	Turdidae	Passeriformes	SRX7544800
174	SRX7543749	willowwarbler174	19	79	MES Mountain, Heilongjiang	2779962	347470	7718	¾Þ¾×ÁøÝº	Phylloscopus schwarzi	Trick-billed Willow Warbler	Sylviidae	Passeriformes	SRX7543749
175	SRX9196658	owl175	10	150	Changbaishan Mountain, Jilin	1438774	14233	7151	³¤¶úÁÖû^	Otus scops	Eurasian Scops-owl	Strigidae	Strigiformes	SRX9196658
176	SRX9352573	long-tailedRosefinch176	15	100	Changbaishan Mountain, Jilin	118324	875	180	³¤Î²È¸	Carpodacus sibiricus	Long-tailed Rosefinch	Passeridae	Passeriformes	SRX9352573
177	SRX9196657	long-tailedRosefinch177	15	100	Changbaishan Mountain, Jilin	239004	2409	352	³¤Î²È¸	Carpodacus sibiricus	Long-tailed Rosefinch	Passeridae	Passeriformes	SRX9196657
178	SRX7543685	long-tailedRosefinch178	13	115	Changbaishan Mountain, Jilin	108008	28016	14	³¤Î²È¸	Carpodacus sibiricus	Long-tailed Rosefinch	Passeridae	Passeriformes	SRX7543685
179	SRX9198858	reedwarbler179	7	214	Changbaishan Mountain, Jilin	242452	4579	60	ºÚÃ¼Î­Ýº	Arundinax aedon	Thick-billed Warbler	Muscicapidae	Passeriformes	SRX9198858
180	SRX7544594	robin180	14	107	MES Mountain, Heilongjiang	1692686	235966	8773	À¶Î²ð¶	Tarsiger cyanurus	Red-flanked Bush Robin	Muscicapidae	Passeriformes	SRX7544594
181	SRX7544593	robin181	15	100	MES Mountain, Heilongjiang	1961982	237317	5708	À¶Î²ð¶	Tarsiger cyanurus	Red-flanked Bush Robin	Muscicapidae	Passeriformes	SRX7544593
182	SRX7543827	hawfinch182	10	150	MES Mountain, Heilongjiang	270432	20260	24	Îý×ìÈ¸	Coccothraustes coccothraustes	Hawfinch	Paridae	Passeriformes	SRX7543827
183	SRX9736411	goldfinch183	11	136	MES Mountain, Heilongjiang	5320	250	38	½ð³áÈ¸	Chloris sinica	Grey-capped Greenfinch	Passeridae	Passeriformes	SRX9736411
184	SRX7543502	duskywarbler184	8	188	MES Mountain, Heilongjiang	1575924	58398	20379	ºÖÁøÝº	Phylloscopus fuscatus	Dusky Warbler	Sylviidae	Passeriformes	SRX7543502
185	SRX9736446	bunting185	13	115	MES Mountain, Heilongjiang	30982	232	33	°×Ã¼ûc	Emberiza tristrami	TristramsBunting	Emberizidae	Passeriformes	SRX9736446
186	SRX9736444	thrush186	8	188	MES Mountain, Heilongjiang	100344	456	35	»Ò±³ð´	Turdus hortulorum	Grey-backed Thrush	Turdidae	Passeriformes	SRX9736444
187	SRX9736420	SiberianRubythroat187	13	115	MES Mountain, Heilongjiang	58874	1534	172	ºìºí¸èð¶	Calliope calliope	Siberian Rubythroat	Turdidae	Passeriformes	SRX9736420
188	SRX9736417	Yellow-throatedBunting188	18	83	MES Mountain, Heilongjiang	82046	926	180	»Æºíûc	Emberiza elegans	Yellow-throated Bunting	Emberizidae	Passeriformes	SRX9736417
189	SRX9736430	treepipit189	5	300	MES Mountain, Heilongjiang	66864	654	66	Ê÷úw	Anthus hodgsoni	Olive-backed Pipit	Motacillidae	Passeriformes	SRX9736430
190	SRX9196699	crane190	12	125	MES Mountain, Heilongjiang	1665040	4624	211	°×Í·º×	Grus monacha	Hooded Crane	Gruidae	Gruiformes	SRX9196699
191	SRX9198535	crane191	10	150	MES Mountain, Heilongjiang	6830652	52569	1933	°×Í·º×	Grus monacha	Hooded Crane	Gruidae	Gruiformes	SRX9198535
192	SRX7543632	long-tailedTit192	18	83	Changbaishan Mountain, Jilin	561166	158897	18973	Òøºí³¤Î²É½È¸	Aegithalos caudatus	Long-tailed Tit	Paridae	Passeriformes	SRX7543632
193	SRX9198256	crane193	9	167	Changbaishan Mountain, Jilin	1706214	12942	5233	µ¤¶¥º×¡¢°×ðÙ¡¢°×ðØ¡¢²ÔðØ¡¢Ò¹ðØ	Grus japonensis	Red-crowned Crane	Gruidae	Gruiformes	SRX9198256
194	SRX9736432	long-tailedtit194	15	100	Changbaishan Mountain, Jilin	21740	1016	244	Òøºí³¤Î²É½È¸	Aegithalos caudatus	Long-tailed Tit	Paridae	Passeriformes	SRX9736432
195	SRX7544018	coaltit195	17	88	Changbaishan Mountain, Jilin	1059258	113361	81661	ÃºÉ½È¸	Periparus ater	Coal Tit	Paridae	Passeriformes	SRX7544018
196	SRX7544017	coaltit196	18	83	Changbaishan Mountain, Jilin	1438222	83421	51823	ÃºÉ½È¸	Periparus ater	Coal Tit	Paridae	Passeriformes	SRX7544017
197	SRX7544016	coaltit197	16	94	Changbaishan Mountain, Jilin	1595668	148841	1668	ÃºÉ½È¸	Periparus ater	Coal Tit	Paridae	Passeriformes	SRX7544016
198	SRX7543514	Red-flankedBluetail198	19	79	Changbaishan Mountain, Jilin	2575656	423210	63127	ºìÐ²À¶Î²ð¶	Tarsiger cyanurus	Red-flankedBluetail	Muscicapidae	Passeriformes	SRX7543514
199	SRX7543490	Red-flankedBluetail199	18	83	Changbaishan Mountain, Jilin	2430946	346409	15587	ºìÐ²À¶Î²ð¶	Tarsiger cyanurus	Red-flankedBluetail	Muscicapidae	Passeriformes	SRX7543490
200	SRX7543230	Red-flankedBluetail200	20	75	Changbaishan Mountain, Jilin	2943832	427181	25440	ºìÐ²À¶Î²ð¶	Tarsiger cyanurus	Red-flankedBluetail	Muscicapidae	Passeriformes	SRX7543230
201	SRX7543772	blackfacebunting201	18	83	Changbaishan Mountain, Jilin	6987586	186036	2034	»ÒÍ·ûc	Emberiza spodocephala	Black-faced Bunting	Emberizidae	Passeriformes	SRX7543772
202	SRX7544595	Yellow-browedWarbler202	16	94	Changbaishan Mountain, Jilin	2130046	250858	13428	»ÆÃ¼ÁøÝº	Phylloscopus inornatus	Yellow-browed Willow Warbler	Sylviidae	Passeriformes	SRX7544595
203	SRX7551021	warbler203	16	94	MES Mountain, Heilongjiang	5344726	1549354	167399	»ÆÃ¼ÁøÝº	Phylloscopus inornatus	Yellow-browed Willow Warbler	Sylviidae	Passeriformes	SRX7551021
204	SRX7544548	warbler204	11	136	MES Mountain, Heilongjiang	8009638	1547199	32034	°µÂÌÁøÝº	Phylloscopus	warbler	Sylviidae	Passeriformes	SRX7544548
205	SRX7544864	bluepeacock205	15	100	Farms in Xupu County, Hunan	16916018	25158	2473	À¶¿×È¸	Pavo cristatus	Blue Peacock	Phasianidae	Galliformes	SRX7544864
206	SRX9198522	eagle206	20	75	Farms in Xupu County, Hunan	1926350	147850	146603	û^Àà¡¢Ó¥Àà	Accipiter gentilis	Goshawk	Accipitridae	Falconiformes	SRX9198522
207	SRX9352568	eagle207	20	75	Farms in Xupu County, Hunan	3057988	221895	220343	û^Àà¡¢Ó¥Àà	Accipiter gentilis	Goshawk	Accipitridae	Falconiformes	SRX9352568
208	SRX9198544	eagle208	20	75	Farms in Xupu County, Hunan	639842	64815	63762	û^Àà¡¢Ó¥Àà	Accipiter gentilis	Goshawk	Accipitridae	Falconiformes	SRX9198544
209	SRX9198772	eagle209	20	75	Farms in Xupu County, Hunan	947200	140821	140190	û^Àà¡¢Ó¥Àà	Accipiter gentilis	Goshawk	Accipitridae	Falconiformes	SRX9198772
210	SRX7543674	bluepeacock210	20	75	Farms in Xupu County, Hunan	7475376	13515	195	À¶¿×È¸	Pavo cristatus	Blue peacock	Phasianidae	Galliformes	SRX7543674
211	SRX7543814	bluepeacock211	20	75	Farms in Xupu County, Hunan	4982618	18168	134	À¶¿×È¸	Pavo cristatus	Blue peacock	Phasianidae	Galliformes	SRX7543814
212	SRX9352563	bluepeacock212	20	75	Farms in Xupu County, Hunan	5354070	11356	351	À¶¿×È¸	Pavo cristatus	Blue peacock	Phasianidae	Galliformes	SRX9352563
213	SRX7544810	silverpheasant213	15	100	Farms in Xupu County, Hunan	12583524	24596	641	°×ðÂ	Lophura nycthemera	Silver pheasant	Phasianidae	Galliformes	SRX7544810
214	SRX9198855	goldenpheasant214	20	75	Farms in Xupu County, Hunan	853382	6886	5869	ºì¸¹½õ¼¦	Chrysolophuspictus	Golden Pheasant	Phasianidae	Galliformes	SRX9198855
215	SRX7544549	goldenpheasant215	17	88	Farms in Xupu County, Hunan	1512304	9053	7393	ºì¸¹½õ¼¦	Chrysolophuspictus	Golden Pheasant	Phasianidae	Galliformes	SRX7544549
216	SRX9736459	swangoose216	12	125	Farms in Xupu County, Hunan	8901308	6000	197	ºèÑã	Anser cygnoides	Swan Goose	Anatidae	Anseriformes	SRX9736459
217	SRX7545232	pheasant217	16	94	Farms in Xupu County, Hunan	13909252	39075	668	°×ðÂ	Lophura nycthemera	Silver pheasant	Phasianidae	Galliformes	SRX7545232
218	SRX9352564	bluepeacock218	20	75	Farms in Xupu County, Hunan	6564868	4872	53	À¶¿×È¸	Pavo cristatus	Blue peacock	Phasianidae	Galliformes	SRX9352564
219	SRX7543785	Blackswan219	16	94	Doumuhu Lake, Hunan	6541322	26987	5304	ºÚÌì¶ì	Cygnus atratus	Black Swan	Anatidae	Anseriformes	SRX7543785
220	SRX9198859	wildgoose220	15	100	Doumuhu Lake, Hunan	2690684	9961	1544	»ÒÑãºèÑã	Anser anser	Greylag Goose	Anatidae	Anseriformes	SRX9198859
221	SRX9352587	ReevessPheasant221	15	100	Wild Animal First Aid Center of Sangzhi County, Hunan	5085838	2536	77	°×¹Ú³¤Î²ïô	Syrmaticus reevesii	Reeves's Pheasant	Phasianidae	Galliformes	SRX9352587
222	SRX7544547	goldenpheasant222	15	100	Wild Animal First Aid Center of Sangzhi County, Hunan	17679640	36920	9121	ºì¸¹½õ¼¦	Chrysolophus pictus	Golden Pheasant	Phasianidae	Galliformes	SRX7544547
223	SRX7543663	cabotstragopan223	15	100	Wild Animal First Aid Center of Sangzhi County, Hunan	6654698	15141	4335	»Æ¸¹½Çïô	Tragopan caboti	Yellow-bellied Tragopan	Phasianidae	Galliformes	SRX7543663
224	SRX9736460	TemmincksTragopan224	15	100	Wild Animal First Aid Center of Sangzhi County, Hunan	10152	385	38	ºì¸¹½Çïô	Tragopan temminckii	Temminck's tragopan	Phasianidae	Galliformes	SRX9736460
225	SRX9198885	ElliotsPheasant225	15	100	Wild Animal First Aid Center of Sangzhi County, Hunan	7200630	10970	59	°×¾±³¤Î²ïô	Syrmaticus ellioti	Elliot's Pheasant	Phasianidae	Galliformes	SRX9198885
226	SRX7544544	Whitebellygoldenpheasant226	15	100	Wild Animal First Aid Center of Sangzhi County, Hunan	8530740	25629	217	°×¸¹½õ¼¦	Chrysolophus amherstiae	Whitebellygoldenpheasant	Phasianidae	Galliformes	SRX7544544
256	SRX9198856	hazelgrouse256	5	300	Wild Animal First Aid Center of Sangzhi County, Hunan	317036	1051	43	»¨Î²é»¼¦	Bonasa bonasia	Hazel Grouse	Tetraonidae	Galliformes	SRX9198856
257	SRX9736441	crestedIbisF257	21	71	Wild Animal First Aid Center of Sangzhi County, Hunan	75906	157	53	Öìûq	Nipponia nippon	Crested Ibis	Threskiorothidae	Ciconiiformes	SRX9736441
258	SRX9352562	crestedIbisF258	21	71	Wild Animal First Aid Center of Sangzhi County, Hunan	92194	243	36	Öìûq	Nipponia nippon	Crested Ibis	Threskiorothidae	Ciconiiformes	SRX9352562
259	SRX9736445	crestedIbisR259	22	68	Wild Animal First Aid Center of Sangzhi County, Hunan	72494	207	17	Öìûq¿Ú	Nipponia nippon	Crested Ibis	Threskiorothidae	Ciconiiformes	SRX9736445
260	SRX9736458	crestedIbisR260	21	71	Wild Animal First Aid Center of Sangzhi County, Hunan	90504	150	18	Öìûq¿Ú	Nipponia nippon	Crested Ibis	Threskiorothidae	Ciconiiformes	SRX9736458
